# Supplementary material for: Meroterpenoids Possibly Produced by a Bacterial Endosymbiont of the Tropical Basidiomycete Echinochaete brachypora
Source: Biomolecules. 2022 May 28;12(6):755. doi: 10.3390/biom12060755 (PMC9221130; doi:10.3390/biom12060755)
Supplement: Supplementary file 1 [file biomolecules-12-00755-s001.zip]

Archive with 1 entries (1 files):
- biomolecules-1719305-supplementary.pdf
